# Supplementary material for: Actively soniferous tropical reef fishes are diverse, vulnerable, and valuable
Source: J Fish Biol. 2024 Dec 16;106(4):990–5. doi: 10.1111/jfb.16030 (PMC12038772; doi:10.1111/jfb.16030)
Supplement: Supplementary file 1 — Data S1. The complete list of known actively soniferous tropical reef fishes and their associated taxonomic information and characteristics as collated from FishBase and FishSounds (Boettiger et al., 2012; Froese & Pauly, 2023; Looby et al., 2021, 2022). [file JFB-106-990-s001.xlsx]

## Sheet: Data
Order	Family	Species	Depth (m)	Body Length (cm)	Body Shape	Lifespan (years)	Vulnerability to Fishing Pressure	Vulnerability to Climate Change	Importance for Fisheries	Importance for Aquarium Trade
Acanthuriformes	Acanthuridae	Acanthurus bahianus	80	NA	Short/Deep	NA	27.7	NA	NA	Never/Rarely
Acanthuriformes	Acanthuridae	Acanthurus chirurgus	25	39	Short/Deep	NA	22.98	NA	Commercial	Commercial
Acanthuriformes	Acanthuridae	Acanthurus coeruleus	50	39	Short/Deep	NA	58.55	NA	Commercial	Commercial
Acanthuriformes	Acanthuridae	Acanthurus olivaceus	46	35	Short/Deep	33	18.16	NA	Commercial	Commercial
Acanthuriformes	Acanthuridae	Ctenochaetus hawaiiensis	61	25	Short/Deep	NA	15	NA	NA	Commercial
Acanthuriformes	Acanthuridae	Ctenochaetus strigosus	113	15	Short/Deep	NA	28.11	NA	NA	Commercial
Acanthuriformes	Acanthuridae	Paracanthurus hepatus	40	31	Short/Deep	NA	21	NA	NA	Commercial
Acanthuriformes	Acanthuridae	Zebrasoma flavescens	46	20	Short/Deep	NA	57.42	NA	NA	Commercial
Acanthuriformes	Chaetodontidae	Chaetodon auriga	60	23	Short/Deep	NA	23.1	NA	Commercial	Commercial
Acanthuriformes	Chaetodontidae	Chaetodon kleinii	61	15	Short/Deep	NA	10	NA	Subsistence	Commercial
Acanthuriformes	Chaetodontidae	Chaetodon multicinctus	114	12	Short/Deep	NA	10	NA	NA	Commercial
Acanthuriformes	Chaetodontidae	Chaetodon ocellatus	30	20	Short/Deep	NA	10	NA	NA	Commercial
Acanthuriformes	Chaetodontidae	Chaetodon ornatissimus	36	20	Short/Deep	NA	10	NA	Commercial	Commercial
Acanthuriformes	Chaetodontidae	Chaetodon striatus	70	16	Short/Deep	NA	10	NA	NA	Commercial
Acanthuriformes	Chaetodontidae	Chaetodon unimaculatus	60	20	Short/Deep	NA	10	NA	Commercial	Commercial
Acanthuriformes	Chaetodontidae	Forcipiger flavissimus	145	22	Short/Deep	18	12	NA	No Interest	Commercial
Acanthuriformes	Chaetodontidae	Forcipiger longirostris	200	22	Short/Deep	NA	12	NA	Commercial	Commercial
Acanthuriformes	Chaetodontidae	Hemitaurichthys polylepis	60	18	Short/Deep	NA	10	NA	NA	Commercial
Acanthuriformes	Chaetodontidae	Hemitaurichthys thompsoni	300	18	Short/Deep	NA	10	NA	NA	Commercial
Acanthuriformes	Chaetodontidae	Heniochus chrysostomus	40	18	Short/Deep	NA	10	NA	Commercial	Commercial
Acanthuriformes	Ephippidae	Chaetodipterus faber	35	91	Short/Deep	NA	49.1	NA	Commercial	Public Aquariums
Acanthuriformes	Ephippidae	Zabidius novemaculeatus	40	45	Short/Deep	NA	35	NA	NA	Never/Rarely
Acanthuriformes	Pomacanthidae	Apolemichthys arcuatus	183	18	Short/Deep	NA	10	NA	NA	Commercial
Acanthuriformes	Pomacanthidae	Centropyge loriculus	60	15	Short/Deep	NA	10	NA	NA	Commercial
Acanthuriformes	Pomacanthidae	Holacanthus bermudensis	92	45	Short/Deep	NA	35	NA	Commercial	Commercial
Acanthuriformes	Pomacanthidae	Holacanthus ciliaris	70	45	Short/Deep	NA	35	NA	Commercial	Commercial
Acanthuriformes	Pomacanthidae	Holacanthus tricolor	92	35	Short/Deep	NA	25	NA	Commercial	Commercial
Acanthuriformes	Pomacanthidae	Pomacanthus arcuatus	60	60	Short/Deep	NA	44	NA	Commercial	Commercial
Acanthuriformes	Pomacanthidae	Pomacanthus paru	100	41.1	Short/Deep	27	38.5	NA	Commercial	Commercial
Acanthuriformes	Zanclidae	Zanclus cornutus	182	23	Short/Deep	NA	13	NA	Subsistence	Commercial
Acropomatiformes	Glaucosomatidae	Glaucosoma hebraicum	200	122	Fusiform/Normal	NA	64.15	NA	Commercial	Never/Rarely
Acropomatiformes	Pempheridae	Pempheris oualensis	36	22	Short/Deep	NA	12	NA	Commercial	Commercial
Acropomatiformes	Pempheridae	Pempheris schomburgkii	30	15	Short/Deep	NA	10	NA	NA	Potential
Acropomatiformes	Pempheridae	Pempheris schwenkii	40	15	Short/Deep	NA	10	NA	NA	Never/Rarely
Albuliformes	Albulidae	Albula vulpes	84	104	Fusiform/Normal	NA	39.62	65.57	Commercial	Never/Rarely
Batrachoidiformes	Batrachoididae	Amphichthys cryptocentrus	70	40	Elongated	NA	30	NA	Commercial	Never/Rarely
Batrachoidiformes	Batrachoididae	Batrachomoeus trispinosus	36	31	Elongated	NA	21	NA	Commercial	NA
Batrachoidiformes	Batrachoididae	Opsanus pardus	NA	38	Elongated	NA	28	NA	NA	NA
Batrachoidiformes	Batrachoididae	Sanopus astrifer	NA	NA	Elongated	NA	22.5	NA	NA	Never/Rarely
Batrachoidiformes	Batrachoididae	Sanopus splendidus	25	24	Elongated	NA	14	NA	NA	NA
Beloniformes	Hemiramphidae	Hyporhamphus unifasciatus	5	30	Elongated	NA	14.62	NA	Commercial	Never/Rarely
Carangaria/misc	Sphyraenidae	Sphyraena barracuda	100	200	Elongated	18.4	78.57	51.69	Commercial	Public Aquariums
Carangiformes	Carangidae	Alectis ciliaris	100	150	Short/Deep	NA	90	NA	Commercial	Commercial
Carangiformes	Carangidae	Caranx bartholomaei	50	100	Fusiform/Normal	NA	60	NA	Commercial	Never/Rarely
Carangiformes	Carangidae	Caranx crysos	100	70	Fusiform/Normal	11	34.26	52.85	Commercial	Never/Rarely
Carangiformes	Carangidae	Caranx hippos	350	124	Fusiform/Normal	NA	41.43	61.74	Commercial	Never/Rarely
Carangiformes	Carangidae	Caranx latus	140	101	Fusiform/Normal	NA	67.27	NA	Commercial	Commercial
Carangiformes	Carangidae	Caranx ruber	35	73	Fusiform/Normal	NA	56.77	83.89	Commercial	Never/Rarely
Carangiformes	Carangidae	Elagatis bipinnulata	150	180	Fusiform/Normal	6	50.69	73.67	Commercial	Never/Rarely
Carangiformes	Carangidae	Naucrates ductor	300	70	Fusiform/Normal	NA	48	NA	Commercial	Public Aquariums
Carangiformes	Carangidae	Oligoplites saurus	50	35	Fusiform/Normal	NA	25	NA	Commercial	Never/Rarely
Carangiformes	Carangidae	Selar crumenophthalmus	170	70	Fusiform/Normal	3	39.44	59.82	Commercial	Never/Rarely
Carangiformes	Carangidae	Seriola dumerili	360	190	Fusiform/Normal	15	53.95	61.93	Commercial	Public Aquariums
Carangiformes	Carangidae	Seriola rivoliana	245	160	Short/Deep	NA	90	NA	Commercial	Never/Rarely
Carangiformes	Carangidae	Trachinotus falcatus	36	122	Short/Deep	23	42.4	NA	Commercial	Public Aquariums
Carangiformes	Carangidae	Trachinotus goodei	12	50	Short/Deep	NA	40	NA	Commercial	Never/Rarely
Centrarchiformes	Kyphosidae	Kyphosus sectatrix	30	76	Fusiform/Normal	NA	50.4	70.24	Commercial	Public Aquariums
Centrarchiformes	Oplegnathidae	Oplegnathus fasciatus	10	80	Short/Deep	NA	52	NA	Commercial	Never/Rarely
Centrarchiformes	Terapontidae	Pelates quadrilineatus	20	30	Fusiform/Normal	NA	20	49.86	Commercial	Never/Rarely
Centrarchiformes	Terapontidae	Terapon theraps	10	30	Fusiform/Normal	NA	24.37	NA	Commercial	Never/Rarely
Clupeiformes	Dorosomatidae	Opisthonema oglinum	50	38	Fusiform/Normal	NA	23.84	54.38	Commercial	Never/Rarely
Dactylopteriformes	Dactylopteridae	Dactylopterus volitans	100	50	Fusiform/Normal	NA	36.51	NA	Commercial	Commercial
Elopiformes	Megalopidae	Megalops atlanticus	40	250	Fusiform/Normal	55	75.86	67.47	Commercial	Public Aquariums
Eupercaria/misc	Gerreidae	Eucinostomus gula	55	25.5	Fusiform/Normal	NA	31.78	NA	Commercial	Never/Rarely
Eupercaria/misc	Gerreidae	Gerres cinereus	15	41	Fusiform/Normal	NA	24.14	NA	Commercial	Never/Rarely
Eupercaria/misc	Haemulidae	Anisotremus surinamensis	70	76	Short/Deep	NA	50.4	NA	Commercial	Public Aquariums
Eupercaria/misc	Haemulidae	Anisotremus virginicus	70	40.6	Short/Deep	NA	30.6	NA	Commercial	Public Aquariums
Eupercaria/misc	Haemulidae	Haemulon album	60	79	Fusiform/Normal	NA	44.85	NA	Commercial	Public Aquariums
Eupercaria/misc	Haemulidae	Haemulon aurolineatum	70	25	Fusiform/Normal	NA	37.49	NA	Commercial	Public Aquariums
Eupercaria/misc	Haemulidae	Haemulon carbonarium	25	36	Fusiform/Normal	NA	26	NA	Commercial	Public Aquariums
Eupercaria/misc	Haemulidae	Haemulon flavolineatum	60	30	Short/Deep	NA	31.73	NA	Commercial	Public Aquariums
Eupercaria/misc	Haemulidae	Haemulon macrostomum	25	43	Short/Deep	NA	33	NA	Commercial	Public Aquariums
Eupercaria/misc	Haemulidae	Haemulon melanurum	50	33	Short/Deep	NA	33.14	NA	Commercial	Public Aquariums
Eupercaria/misc	Haemulidae	Haemulon parra	30	41.2	Short/Deep	NA	37.43	NA	Commercial	Public Aquariums
Eupercaria/misc	Haemulidae	Haemulon plumierii	40	53	Fusiform/Normal	NA	61.75	NA	Commercial	Public Aquariums
Eupercaria/misc	Haemulidae	Haemulon sciurus	30	46	Fusiform/Normal	12	35.33	NA	Commercial	Public Aquariums
Eupercaria/misc	Haemulidae	Haemulon striatum	210	28	Elongated	NA	18	NA	Commercial	Public Aquariums
Eupercaria/misc	Haemulidae	Plectorhinchus gibbosus	25	75	Short/Deep	NA	45.03	NA	Commercial	Never/Rarely
Eupercaria/misc	Labridae	Gomphosus varius	35	30	Fusiform/Normal	NA	26.6	NA	Commercial	Commercial
Eupercaria/misc	Labridae	Halichoeres bivittatus	15	35	Fusiform/Normal	NA	25	NA	NA	Commercial
Eupercaria/misc	Labridae	Halichoeres radiatus	55	51	Fusiform/Normal	NA	40.4	NA	Commercial	Commercial
Eupercaria/misc	Labridae	Lachnolaimus maximus	30	91	Short/Deep	23	58.79	NA	Commercial	Commercial
Eupercaria/misc	Labridae	Thalassoma duperrey	NA	28	Fusiform/Normal	NA	19.88	NA	NA	Commercial
Eupercaria/misc	Lutjanidae	Hoplopagrus guentherii	50	92	Fusiform/Normal	NA	56.8	NA	Subsistence	Public Aquariums
Eupercaria/misc	Lutjanidae	Lutjanus analis	95	94	Fusiform/Normal	29	55.45	NA	Commercial	Commercial
Eupercaria/misc	Lutjanidae	Lutjanus apodus	63	79.1	Fusiform/Normal	42	36.57	NA	Commercial	Never/Rarely
Eupercaria/misc	Lutjanidae	Lutjanus griseus	180	89	Fusiform/Normal	21	40.55	NA	Commercial	Commercial
Eupercaria/misc	Lutjanidae	Lutjanus jocu	40	128	Fusiform/Normal	33	66.26	NA	Commercial	Public Aquariums
Eupercaria/misc	Lutjanidae	Lutjanus kasmira	265	40	Fusiform/Normal	NA	40.21	50	Commercial	Commercial
Eupercaria/misc	Lutjanidae	Lutjanus mahogoni	100	48	Fusiform/Normal	18	52.28	NA	Commercial	Never/Rarely
Eupercaria/misc	Lutjanidae	Lutjanus synagris	400	60	Fusiform/Normal	10	37.06	74.09	Commercial	Public Aquariums
Eupercaria/misc	Lutjanidae	Ocyurus chrysurus	180	86.3	Fusiform/Normal	14	38.34	87.85	Commercial	Public Aquariums
Eupercaria/misc	Priacanthidae	Heteropriacanthus cruentatus	300	50.7	Fusiform/Normal	NA	40.28	NA	Commercial	Commercial
Eupercaria/misc	Priacanthidae	Priacanthus meeki	230	33	Fusiform/Normal	NA	23	NA	Subsistence	Commercial
Eupercaria/misc	Scaridae	Chlorurus spilurus	NA	48.6	Fusiform/Normal	NA	33.27	NA	NA	Never/Rarely
Eupercaria/misc	Scaridae	Scarus coelestinus	75	77	Fusiform/Normal	NA	50.8	NA	Commercial	Commercial
Eupercaria/misc	Scaridae	Scarus coeruleus	25	120	Fusiform/Normal	NA	41.71	NA	Commercial	Commercial
Eupercaria/misc	Scaridae	Scarus guacamaia	25	120	Fusiform/Normal	NA	42.46	NA	Commercial	Commercial
Eupercaria/misc	Scaridae	Scarus iseri	25	35	Fusiform/Normal	NA	31.84	NA	Commercial	Commercial
Eupercaria/misc	Scaridae	Scarus vetula	25	61	Fusiform/Normal	NA	27.88	NA	Commercial	Commercial
Eupercaria/misc	Scaridae	Sparisoma aurofrenatum	20	28	Fusiform/Normal	NA	22.3	NA	Commercial	Commercial
Eupercaria/misc	Scaridae	Sparisoma chrysopterum	15	46	Fusiform/Normal	NA	22.7	NA	Commercial	Commercial
Eupercaria/misc	Scaridae	Sparisoma radians	12	20	Fusiform/Normal	NA	10	NA	Potential	Commercial
Eupercaria/misc	Scaridae	Sparisoma rubripinne	15	47.8	Fusiform/Normal	NA	25.87	NA	Commercial	Commercial
Eupercaria/misc	Scaridae	Sparisoma viride	50	64	Fusiform/Normal	NA	31.37	NA	Commercial	Commercial
Eupercaria/misc	Sciaenidae	Eques lanceolatus	60	25	Fusiform/Normal	NA	15	NA	Commercial	Commercial
Eupercaria/misc	Sciaenidae	Equetus punctatus	30	27	Fusiform/Normal	NA	17	NA	Commercial	Commercial
Eupercaria/misc	Sciaenidae	Odontoscion dentex	30	30	Fusiform/Normal	NA	20	NA	Commercial	NA
Eupercaria/misc	Sciaenidae	Pareques acuminatus	70	23	Fusiform/Normal	NA	13	NA	Commercial	Commercial
Eupercaria/misc	Sparidae	Archosargus rhomboidalis	40	33	Short/Deep	2	23	42.49	Commercial	NA
Eupercaria/misc	Sparidae	Calamus bajonado	200	76	Short/Deep	NA	55.84	NA	Commercial	NA
Eupercaria/misc	Sparidae	Calamus calamus	75	56	Short/Deep	NA	42.4	NA	Commercial	NA
Eupercaria/misc	Sparidae	Calamus penna	87	46	Short/Deep	NA	26.21	NA	Commercial	Never/Rarely
Eupercaria/misc	Sparidae	Diplodus argenteus	NA	37.8	Fusiform/Normal	NA	27.8	51.17	Commercial	Never/Rarely
Gobiiformes	Gobiidae	Bathygobius fuscus	6	12	Fusiform/Normal	NA	10	NA	Commercial	Never/Rarely
Holocentriformes	Holocentridae	Holocentrus adscensionis	180	61	Fusiform/Normal	NA	44.4	NA	Commercial	Public Aquariums
Holocentriformes	Holocentridae	Holocentrus rufus	32	35	Fusiform/Normal	NA	19.05	NA	Commercial	Commercial
Holocentriformes	Holocentridae	Myripristis amaena	190	26.5	Fusiform/Normal	NA	37.38	NA	NA	Commercial
Holocentriformes	Holocentridae	Myripristis berndti	159	30	Fusiform/Normal	NA	20	NA	Commercial	Commercial
Holocentriformes	Holocentridae	Myripristis jacobus	210	25	Fusiform/Normal	NA	15	NA	Commercial	Commercial
Holocentriformes	Holocentridae	Myripristis kuntee	65	26	Fusiform/Normal	NA	16	NA	Commercial	Commercial
Holocentriformes	Holocentridae	Myripristis pralinia	50	20	Fusiform/Normal	NA	10	NA	Commercial	Never/Rarely
Holocentriformes	Holocentridae	Myripristis violacea	30	35	Fusiform/Normal	NA	25	NA	Commercial	NA
Holocentriformes	Holocentridae	Neoniphon aurolineatus	188	25	Fusiform/Normal	NA	15	NA	NA	Never/Rarely
Holocentriformes	Holocentridae	Neoniphon sammara	46	32	Fusiform/Normal	NA	25.61	NA	Commercial	Commercial
Holocentriformes	Holocentridae	Sargocentron cornutum	40	27	Fusiform/Normal	NA	17	NA	NA	NA
Holocentriformes	Holocentridae	Sargocentron diadema	60	17	Fusiform/Normal	NA	10	NA	Commercial	Commercial
Holocentriformes	Holocentridae	Sargocentron seychellense	6	27	Fusiform/Normal	NA	17	NA	NA	Never/Rarely
Holocentriformes	Holocentridae	Sargocentron spiniferum	122	51	Fusiform/Normal	7	39.99	54.09	Commercial	Public Aquariums
Holocentriformes	Holocentridae	Sargocentron tiere	183	33	Fusiform/Normal	NA	23	NA	NA	NA
Holocentriformes	Holocentridae	Sargocentron xantherythrum	217	17	Fusiform/Normal	NA	10	NA	NA	Commercial
Mulliformes	Mullidae	Mulloidichthys flavolineatus	76	43	Fusiform/Normal	NA	38.87	45.83	Commercial	Commercial
Mulliformes	Mullidae	Mulloidichthys martinicus	49	44.8	Fusiform/Normal	NA	34.8	NA	Commercial	Never/Rarely
Mulliformes	Mullidae	Parupeneus insularis	80	30.3	Fusiform/Normal	NA	23.63	NA	NA	Commercial
Mulliformes	Mullidae	Parupeneus multifasciatus	161	35	Fusiform/Normal	NA	21.22	NA	Commercial	Commercial
Mulliformes	Mullidae	Parupeneus porphyreus	140	51	Fusiform/Normal	NA	26.91	NA	NA	NA
Mulliformes	Mullidae	Pseudupeneus maculatus	90	30	Fusiform/Normal	NA	35.27	NA	Commercial	Commercial
Ophidiiformes	Carapidae	Carapus bermudensis	235	20	Eel-Like	NA	10	NA	No Interest	Never/Rarely
Ophidiiformes	Carapidae	Carapus mourlani	150	17	Eel-Like	NA	10	NA	No Interest	Never/Rarely
Ophidiiformes	Carapidae	Encheliophis gracilis	62	30	Eel-Like	NA	26.6	NA	No Interest	Never/Rarely
Ophidiiformes	Carapidae	Encheliophis homei	30	19	Eel-Like	NA	10	NA	No Interest	Never/Rarely
Ophidiiformes	Carapidae	Onuxodon fowleri	30	10	Eel-Like	NA	10	NA	No Interest	Never/Rarely
Ophidiiformes	Carapidae	Onuxodon margaritiferae	NA	10	Eel-Like	NA	10	NA	No Interest	Never/Rarely
Ophidiiformes	Ophidiidae	Lepophidium jeannae	280	29.6	Elongated	NA	26.11	NA	NA	Never/Rarely
Ovalentaria/misc	Pomacentridae	Abudefduf abdominalis	50	30	Short/Deep	NA	20	NA	NA	Commercial
Ovalentaria/misc	Pomacentridae	Abudefduf saxatilis	20	22.9	Short/Deep	NA	12.9	NA	Commercial	Commercial
Ovalentaria/misc	Pomacentridae	Abudefduf sordidus	3	24	Short/Deep	NA	14	NA	Commercial	Commercial
Ovalentaria/misc	Pomacentridae	Abudefduf vaigiensis	15	20	Short/Deep	NA	15.82	NA	Subsistence	Commercial
Ovalentaria/misc	Pomacentridae	Amphiprion akallopisos	25	11	Fusiform/Normal	NA	10	NA	No Interest	Commercial
Ovalentaria/misc	Pomacentridae	Amphiprion akindynos	25	9	Short/Deep	NA	10	NA	NA	Commercial
Ovalentaria/misc	Pomacentridae	Amphiprion biaculeatus	16	17	Short/Deep	NA	10	NA	NA	Commercial
Ovalentaria/misc	Pomacentridae	Amphiprion chrysogaster	40	15	Short/Deep	NA	10	NA	NA	Never/Rarely
Ovalentaria/misc	Pomacentridae	Amphiprion chrysopterus	40	17	Short/Deep	NA	16.48	NA	Subsistence	Commercial
Ovalentaria/misc	Pomacentridae	Amphiprion clarkii	60	15	Short/Deep	11	28.7	NA	Subsistence	Commercial
Ovalentaria/misc	Pomacentridae	Amphiprion frenatus	12	14	Short/Deep	NA	10	NA	NA	Commercial
Ovalentaria/misc	Pomacentridae	Amphiprion latifasciatus	12	13	Short/Deep	NA	10	NA	NA	Never/Rarely
Ovalentaria/misc	Pomacentridae	Amphiprion melanopus	18	12	Short/Deep	5	24.65	NA	Subsistence	Commercial
Ovalentaria/misc	Pomacentridae	Amphiprion nigripes	25	11	Fusiform/Normal	NA	10	NA	NA	Commercial
Ovalentaria/misc	Pomacentridae	Amphiprion ocellaris	15	11	Fusiform/Normal	NA	10	NA	No Interest	Commercial
Ovalentaria/misc	Pomacentridae	Amphiprion percula	15	11	Fusiform/Normal	NA	10	NA	No Interest	Commercial
Ovalentaria/misc	Pomacentridae	Amphiprion perideraion	38	10	Short/Deep	NA	25.99	NA	No Interest	Commercial
Ovalentaria/misc	Pomacentridae	Amphiprion polymnus	30	13	Short/Deep	NA	10	NA	No Interest	Commercial
Ovalentaria/misc	Pomacentridae	Amphiprion sandaracinos	20	14	Fusiform/Normal	NA	10	NA	NA	Commercial
Ovalentaria/misc	Pomacentridae	Chromis atripectoralis	29	12	Short/Deep	NA	10	NA	Subsistence	Commercial
Ovalentaria/misc	Pomacentridae	Chromis chromis	40	25	Fusiform/Normal	NA	35.46	26.96	Commercial	Never/Rarely
Ovalentaria/misc	Pomacentridae	Chromis ovalis	161	15	Fusiform/Normal	NA	10	NA	NA	Commercial
Ovalentaria/misc	Pomacentridae	Chromis verater	160	16	Short/Deep	NA	11.64	NA	NA	Commercial
Ovalentaria/misc	Pomacentridae	Chromis viridis	20	10	Short/Deep	NA	10	NA	NA	Commercial
Ovalentaria/misc	Pomacentridae	Dascyllus albisella	50	13	Short/Deep	NA	10	NA	NA	Commercial
Ovalentaria/misc	Pomacentridae	Dascyllus aruanus	20	10	Short/Deep	6	26.39	NA	No Interest	Commercial
Ovalentaria/misc	Pomacentridae	Dascyllus flavicaudus	40	12	Short/Deep	NA	10	NA	NA	Commercial
Ovalentaria/misc	Pomacentridae	Dascyllus trimaculatus	55	14	Short/Deep	NA	10	NA	Commercial	Commercial
Ovalentaria/misc	Pomacentridae	Plectroglyphidodon fasciolatus	30	16.5	Fusiform/Normal	NA	10	NA	Commercial	NA
Ovalentaria/misc	Pomacentridae	Plectroglyphidodon johnstonianus	18	14	Short/Deep	NA	10	NA	No Interest	Commercial
Ovalentaria/misc	Pomacentridae	Pomacentrus amboinensis	40	9	Short/Deep	NA	10	NA	NA	Public Aquariums
Ovalentaria/misc	Pomacentridae	Pomacentrus pavo	18	8.5	Short/Deep	NA	10	NA	Commercial	Public Aquariums
Ovalentaria/misc	Pomacentridae	Pycnochromis hanui	50	6	Short/Deep	NA	10	NA	NA	Commercial
Ovalentaria/misc	Pomacentridae	Stegastes acapulcoensis	16	17	Short/Deep	32	17.84	NA	NA	Never/Rarely
Ovalentaria/misc	Pomacentridae	Stegastes adustus	3	15	Short/Deep	NA	10	NA	NA	Commercial
Ovalentaria/misc	Pomacentridae	Stegastes diencaeus	45	12.5	Short/Deep	NA	10	NA	NA	Commercial
Ovalentaria/misc	Pomacentridae	Stegastes flavilatus	10	10	Short/Deep	19	35.64	NA	NA	Never/Rarely
Ovalentaria/misc	Pomacentridae	Stegastes lacrymatus	40	10	Short/Deep	NA	10	NA	No Interest	Commercial
Ovalentaria/misc	Pomacentridae	Stegastes leucostictus	10	10	Short/Deep	NA	10	NA	NA	Commercial
Ovalentaria/misc	Pomacentridae	Stegastes nigricans	12	14	Short/Deep	NA	12.75	NA	Commercial	Public Aquariums
Ovalentaria/misc	Pomacentridae	Stegastes partitus	100	10	Fusiform/Normal	NA	10	NA	NA	Commercial
Ovalentaria/misc	Pomacentridae	Stegastes planifrons	30	13	Short/Deep	NA	23.52	NA	NA	Commercial
Ovalentaria/misc	Pomacentridae	Stegastes punctatus	5	13	Short/Deep	NA	10	NA	Commercial	NA
Ovalentaria/misc	Pomacentridae	Stegastes variabilis	30	12.5	Short/Deep	NA	10	NA	NA	Commercial
Perciformes/Scorpaenoidei	Scorpaenidae	Dendrochirus zebra	115	25	Fusiform/Normal	NA	20.5	NA	Commercial	Commercial
Perciformes/Scorpaenoidei	Scorpaenidae	Iracundus signifer	110	13	Fusiform/Normal	NA	10	NA	NA	Never/Rarely
Perciformes/Scorpaenoidei	Scorpaenidae	Pterois miles	85	43	Fusiform/Normal	NA	33	NA	NA	Commercial
Perciformes/Scorpaenoidei	Scorpaenidae	Pterois radiata	30	24	Fusiform/Normal	NA	14	NA	Subsistence	Commercial
Perciformes/Scorpaenoidei	Scorpaenidae	Pterois volitans	55	45.7	Fusiform/Normal	10	34.43	NA	Commercial	Commercial
Perciformes/Scorpaenoidei	Scorpaenidae	Scorpaena brasiliensis	100	35	Fusiform/Normal	NA	25	NA	NA	Commercial
Perciformes/Scorpaenoidei	Scorpaenidae	Scorpaena plumieri	70	45	Fusiform/Normal	NA	35	NA	Commercial	Commercial
Perciformes/Scorpaenoidei	Scorpaenidae	Scorpaenodes parvipinnis	49	14	Fusiform/Normal	NA	10	NA	NA	Commercial
Perciformes/Scorpaenoidei	Scorpaenidae	Scorpaenopsis gibbosa	NA	21	Fusiform/Normal	NA	15.62	NA	Commercial	Never/Rarely
Perciformes/Scorpaenoidei	Scorpaenidae	Sebastapistes cyanostigma	30	10	Fusiform/Normal	NA	10	NA	NA	NA
Perciformes/Scorpaenoidei	Triglidae	Prionotus ophryas	171	27	Elongated	NA	17	NA	NA	NA
Perciformes/Serranoidei	Anthiadidae	Anthias anthias	300	27	Fusiform/Normal	NA	22.94	33.33	Commercial	Commercial
Perciformes/Serranoidei	Anthiadidae	Nemanthias bicolor	68	13	Fusiform/Normal	NA	10	NA	No Interest	Commercial
Perciformes/Serranoidei	Epinephelidae	Alphestes afer	30	33	Fusiform/Normal	NA	23	NA	Commercial	Commercial
Perciformes/Serranoidei	Epinephelidae	Cephalopholis argus	40	60	Fusiform/Normal	NA	44	72.14	Commercial	Commercial
Perciformes/Serranoidei	Epinephelidae	Cephalopholis cruentata	170	42.6	Fusiform/Normal	13	33.39	NA	Commercial	Never/Rarely
Perciformes/Serranoidei	Epinephelidae	Cephalopholis formosa	30	34	Fusiform/Normal	NA	24	NA	Subsistence	Never/Rarely
Perciformes/Serranoidei	Epinephelidae	Cephalopholis fulva	150	44	Fusiform/Normal	11	57.88	57.99	Commercial	Commercial
Perciformes/Serranoidei	Epinephelidae	Epinephelus erythrurus	20	45	Fusiform/Normal	NA	35	NA	Commercial	Never/Rarely
Perciformes/Serranoidei	Epinephelidae	Epinephelus guttatus	NA	76	Fusiform/Normal	22	51.56	87.5	Commercial	Never/Rarely
Perciformes/Serranoidei	Epinephelidae	Epinephelus itajara	100	250	Fusiform/Normal	37	69.54	NA	Commercial	Never/Rarely
Perciformes/Serranoidei	Epinephelidae	Epinephelus marginatus	300	150	Fusiform/Normal	60	63.59	37.5	Commercial	Never/Rarely
Perciformes/Serranoidei	Epinephelidae	Epinephelus morio	330	125	Fusiform/Normal	25	63.98	62.88	Commercial	Public Aquariums
Perciformes/Serranoidei	Epinephelidae	Epinephelus polyphekadion	46	90	Fusiform/Normal	NA	42.11	79.42	Commercial	Never/Rarely
Perciformes/Serranoidei	Epinephelidae	Epinephelus striatus	90	122	Fusiform/Normal	29	63.42	82.05	Commercial	Public Aquariums
Perciformes/Serranoidei	Epinephelidae	Mycteroperca bonaci	250	150	Fusiform/Normal	NA	62.99	87.9	Commercial	Public Aquariums
Perciformes/Serranoidei	Epinephelidae	Mycteroperca interstitialis	150	84	Fusiform/Normal	41	67.35	NA	Commercial	Public Aquariums
Perciformes/Serranoidei	Epinephelidae	Mycteroperca microlepis	160	145	Fusiform/Normal	31	61.89	72.74	Commercial	Never/Rarely
Perciformes/Serranoidei	Epinephelidae	Mycteroperca venenosa	137	100	Fusiform/Normal	NA	62.16	86.15	Commercial	Public Aquariums
Perciformes/Serranoidei	Grammistidae	Rypticus bistrispinus	NA	15	Fusiform/Normal	NA	10	NA	NA	Never/Rarely
Perciformes/Serranoidei	Grammistidae	Rypticus saponaceus	70	35	Fusiform/Normal	NA	25	NA	Subsistence	Commercial
Perciformes/Serranoidei	Serranidae	Centropristis striata	NA	66	Fusiform/Normal	20	39.62	45.99	Commercial	Public Aquariums
Perciformes/Serranoidei	Serranidae	Diplectrum formosum	80	30	Fusiform/Normal	NA	14.62	35.58	Commercial	Never/Rarely
Perciformes/Serranoidei	Serranidae	Hypoplectrus unicolor	NA	12.7	Short/Deep	NA	10	NA	NA	Commercial
Perciformes/Serranoidei	Serranidae	Serranus tigrinus	40	29	Fusiform/Normal	NA	22.19	NA	NA	Commercial
Siluriformes	Ariidae	Ariopsis felis	NA	70	Elongated	NA	48	NA	Commercial	NA
Syngnathiformes	Syngnathidae	Hippocampus comes	30	18.7	Other	NA	10	NA	Commercial	Commercial
Syngnathiformes	Syngnathidae	Hippocampus erectus	73	19	Other	1	31.2	NA	Commercial	Commercial
Syngnathiformes	Syngnathidae	Hippocampus reidi	55	17.5	Other	NA	11.63	NA	Commercial	Never/Rarely
Syngnathiformes	Syngnathidae	Syngnathoides biaculeatus	10	29	Eel-Like	NA	16.13	NA	NA	Public Aquariums
Syngnathiformes	Syngnathidae	Syngnathus louisianae	128	38	Eel-Like	NA	28	NA	NA	NA
Tetraodontiformes	Balistidae	Balistapus undulatus	50	30	Short/Deep	NA	20	NA	Commercial	Commercial
Tetraodontiformes	Balistidae	Balistes capriscus	100	66	Short/Deep	15	46.03	31.67	Commercial	Public Aquariums
Tetraodontiformes	Balistidae	Balistes vetula	275	60	Short/Deep	14	53.73	NA	Commercial	Commercial
Tetraodontiformes	Balistidae	Canthidermis sufflamen	60	65	Short/Deep	NA	34.32	NA	Commercial	Commercial
Tetraodontiformes	Balistidae	Melichthys niger	75	50	Short/Deep	NA	40	NA	Commercial	Commercial
Tetraodontiformes	Balistidae	Rhinecanthus aculeatus	50	30	Short/Deep	NA	29.81	NA	Commercial	Commercial
Tetraodontiformes	Balistidae	Rhinecanthus rectangulus	20	30	Short/Deep	NA	20	NA	Commercial	Commercial
Tetraodontiformes	Balistidae	Sufflamen bursa	90	25	Short/Deep	NA	15	NA	Commercial	Commercial
Tetraodontiformes	Balistidae	Xanthichthys auromarginatus	150	30	Short/Deep	NA	20	NA	Subsistence	Commercial
Tetraodontiformes	Diodontidae	Chilomycterus reticulatus	100	69.7	Short/Deep	NA	19.78	NA	No Interest	NA
Tetraodontiformes	Diodontidae	Chilomycterus schoepfii	11	27.9	Short/Deep	NA	17.9	NA	No Interest	Commercial
Tetraodontiformes	Diodontidae	Diodon hystrix	50	91	Short/Deep	NA	56.4	NA	Commercial	Commercial
Tetraodontiformes	Monacanthidae	Aluterus schoepfii	900	61	Short/Deep	NA	44.4	NA	Subsistence	Commercial
Tetraodontiformes	Monacanthidae	Aluterus scriptus	120	110	Short/Deep	NA	66	NA	NA	Commercial
Tetraodontiformes	Monacanthidae	Cantherhines pullus	50	20	Short/Deep	NA	10	NA	Subsistence	Commercial
Tetraodontiformes	Monacanthidae	Stephanolepis hispida	293	36.9	Short/Deep	NA	30.52	NA	Subsistence	Commercial
Tetraodontiformes	Ostraciidae	Acanthostracion quadricornis	80	55	Short/Deep	NA	42	NA	Commercial	Commercial
Tetraodontiformes	Ostraciidae	Lactophrys bicaudalis	50	48	Short/Deep	NA	38	NA	NA	Commercial
Tetraodontiformes	Ostraciidae	Lactophrys trigonus	50	55	Short/Deep	NA	42	NA	Commercial	Commercial
Tetraodontiformes	Ostraciidae	Lactophrys triqueter	50	47	Short/Deep	NA	37	NA	Commercial	Commercial
Tetraodontiformes	Ostraciidae	Lactoria cornuta	100	46	Short/Deep	NA	36	NA	No Interest	Commercial
Tetraodontiformes	Ostraciidae	Ostracion cubicum	280	45	Short/Deep	NA	35	NA	Commercial	Commercial
Tetraodontiformes	Ostraciidae	Ostracion meleagris	30	25	Short/Deep	NA	15	NA	Subsistence	Commercial
Tetraodontiformes	Tetraodontidae	Arothron hispidus	50	50	Short/Deep	NA	40	NA	Commercial	Commercial
Tetraodontiformes	Tetraodontidae	Canthigaster rostrata	40	12	Short/Deep	NA	10	NA	NA	Commercial
Tetraodontiformes	Tetraodontidae	Sphoeroides nephelus	11	30	Short/Deep	NA	20	NA	Subsistence	NA
Tetraodontiformes	Tetraodontidae	Sphoeroides spengleri	70	30	Fusiform/Normal	NA	20	NA	No Interest	Commercial
Tetraodontiformes	Tetraodontidae	Sphoeroides testudineus	48	38.8	Fusiform/Normal	NA	21.61	NA	No Interest	Never/Rarely
Trachichthyiformes	Monocentridae	Monocentris japonica	250	17	Short/Deep	NA	10	NA	No Interest	Commercial
